# Supplementary material for: Quantitative GABA magnetic resonance spectroscopy as a measure of motor learning function in the motor cortex after subarachnoid hemorrhage
Source: Front Neurol. 2023 Oct 11;14:1173285. doi: 10.3389/fneur.2023.1173285 (PMC10603245; doi:10.3389/fneur.2023.1173285)
Supplement: Supplementary file 1 [file Table_1.xlsx]

## Sheet: Sheet1
Table 1 Summary of patient characteristic
	Case		Age	Sex	WFNS	Fisher	Location	SAH distribution	Coiling	Suppl.		MRI	Days after	*	Reaction Time		GABA/NAA		GABA/Cr
					grade	grade	of aneurysm		/Clipping	treatment		(T2; subcortical)	onset		(ms)		Ratio		Ratio
	1		70	M	1	3	ACA	Interhemispheric	Clipping	SPD, VPS		NR	12		1433		0.359048
	2		62	M	4	3	ACoA	Diffuse	Coiling	SPD		NR	21		660		0.193787
	3		72	M	2	3	rt.ICA dorsal	Diffuse	Clipping	SPD, VPS		ventricle dilatation	21		1468		0.266228
	4		78	F	3	3	lt.ACA	Diffuse	Coiling	SPD, VPS		ventricle dilatation	28		885		0.293478		0.161589
	5		67	F	1	3	rt.ICA-PCoA	Diffuse	Clipping			NR	14		1333		0.349091
	6		48	F	2	3	lt.ICA	Basal cistern	Clipping			NR	14		555		0.187333
	7		56	F	4	3	rt.PICA	Diffuse, prepontine	Coiling	SPD		NR	37		777		0.194333
	8		39	M	1	3	rt.ICA-PCoA	Basal cistern	Coiling			NR	20		888		0.148888
	9		67	F	1	4	ACoA	Diffuse	Clipping	SPD		NR	15		1352		0.39397
	10		44	M	4	4	lt.ICA-PCoA	Diffuse	Clipping	SPD		lt.Parietal infarction	16		598		0.324651
	11		62	M	4	3	ACoA	Interhemispheric	Coiling	SPD		rt.Frontal hematoma	28		1111		0.343902
	12		64	F	2	3	ACoA	Interhemispheric	Clipping	SPD		NR	18		1222		0.331556
	13		70	F	2	2	ACoA	Diffuse	Coiling			NR	20		130.33		0.359048
	14		61	F	2	2	ACoA	Interhemispheric	Coiling			NR	11		57.63		0.193787
	15		62	F	2	2	ACoA	Diffuse	Coiling	SPD		ventricle dilatation	25		123.86		0.25
	16		63	F	3	2	ACoA	Interhemispheric	Coiling	SPD		ventricle dilatation	28		76.68		0.215116		0.176923
	17		68	F	1	2	lt.ICA-PCoA	Diffuse	Coiling	SPD		subdural effusion	21	*	111.03		0.396296
	18		55	F	1	3	ACoA	Diffuse	Coiling	SPD		ventricle dilatation	21	*	84.41		0.266228
	19		63	M	1	2	ACoA	Interhemispheric	Coiling			ventricle dilatation	20	*	81.37		0.238318
	20		61	F	1	2	ACoA	Diffuse	Coiling			ventricle dilatation	20	*	76.99		0.120896		0.144199
	21		69	M	2	2	ACoA	Interhemispheric	Coiling			NR	20		1400		0.435196		0.558442
	22		58	M	2	2	rt.ACA	Interhemispheric	Coiling			NR	20		1500		0.426238
	23		39	M	2	2	ACoA	Diffuse	Coiling			NR	18		620		0.15		0.146893
	24		60	M	2	2	lt.ICA-PCoA	Diffuse	Coiling	SPD		ventricle dilatation	15		1000		0.377273		0.23913
	25		61	F	3	2	rt.ICA-PCoA	Diffuse	Coiling	SPD		ventricle dilatation	15		1100		0.246392		0.18232
	26		59	M	2	2	ACA	Interhemispheric	Coiling			NR	10		1001		0.348425
	27		78	F	1	2	ACoA	Diffuse	Coiling			NR	11		1005		0.330417
	28		60	F	1	3	lt.ICA	Basal cistern	Clipping			NR	21		480		0.314103
	29		58	F	1	2	rt.ACA	Interhemispheric	Coiling			NR	18		700		0.290952
	30		60	F	1	2	ACoA	Diffuse	Coiling			NR	8		720		0.251128
	31		66	F	2	2	ACoA	Interhemispheric	Coiling	SPD		subdural effusion	12		527		0.152367		0.168571
	32		58	M	2	2	ACoA	Interhemispheric	Coiling	SPD		NR	14	*	1230		0.222556		0.18232
	33		63	F	2	2	ACoA	Interhemispheric	Coiling	SPD		ventricle dilatation	15	*	1333		0.425764
	34		65	F	2	2	ACoA	Diffuse	Coiling			NR	8	*	825		0.156796
	35		71	F	2	2	lt.ICA	Basal cistern	Coiling			NR	15	*	843		0.296959		0.267327
	36		58	F	1	2	rt.PICA	Diffuse, prepontine	Coiling			NR	15	*	754		0.205911		0.154359
	37		55	F	1	2	lt.ICA-PCoA	Diffuse	Coiling			NR	22	*	531		0.337162		0.279167
	38		68	F	2	2	rt.ICA-PCoA	Diffuse	Coiling			ventricle dilatation	31	*	862		0.271366
	39		68	F	1	2	rt.ACA	Interhemispheric	Coiling			ventricle dilatation	35	*	795		0.33629
	40		64	M	1	3	ACoA	Diffuse	Coiling	SPD		NR	28		541		0.311765
ACA = anterior cerebral artery; ACoA = anterior communicating artery; PCoA = posterior communicating artery; PICA = posterior inferior cerebellar artery
SPD = spinal drainage; ICA = internal carotid artery; NR = not remarkable; VPS = ventriculo-peritoneal shunt
WFNS = World Federation of Neurological Surgeons Scale.
*: Patients with clearcut normal motor performance (diagnosed by senior neurologist independent of the present study)
